# Supplementary material for: Entorhinal grid-like codes for visual space during memory formation
Source: Nat Commun. 2025 Oct 20;16:9247. doi: 10.1038/s41467-025-64307-z (PMC12537863; doi:10.1038/s41467-025-64307-z)
Supplement: Supplementary file 4 — Source Data [file 41467_2025_64307_MOESM4_ESM.zip]

Archive with 7 entries (6 files):
- SOURCE_DATA/
- SOURCE_DATA/Source_Data_Fig_4.zip
- __MACOSX/SOURCE_DATA/._Source_Data_Fig_4.zip
- SOURCE_DATA/SD_MANUSCRIPT.xlsx
- __MACOSX/SOURCE_DATA/._SD_MANUSCRIPT.xlsx
- SOURCE_DATA/SD_SUPPLEMENT.xlsx
- __MACOSX/SOURCE_DATA/._SD_SUPPLEMENT.xlsx
