# Supplementary material for: Entorhinal grid-like codes for visual space during memory formation
Source: Nat Commun. 2025 Oct 20;16:9247. doi: 10.1038/s41467-025-64307-z (PMC12537863; doi:10.1038/s41467-025-64307-z)
Supplement: Supplementary file 4 — Source Data [file 41467_2025_64307_MOESM4_ESM.zip › SOURCE_DATA/SD_MANUSCRIPT.xlsx]

## Sheet: Fig1
Fig. 1C: d-prime Donders vs. Vienna

## Sheet: Fig2
Fig. 2B (left): Donders bilateral grid magnitudes 6-fold

## Sheet: Fig3
Fig. 3A: Donders grid magnitudes x d-prime

## Sheet: Fig4
Fig. 4: Whole-brain one-sample t-test (scene × grid parametric modulation), N = 32.
