# Supplementary material for: Entorhinal grid-like codes for visual space during memory formation
Source: Nat Commun. 2025 Oct 20;16:9247. doi: 10.1038/s41467-025-64307-z (PMC12537863; doi:10.1038/s41467-025-64307-z)
Supplement: Supplementary file 4 — Source Data [file 41467_2025_64307_MOESM4_ESM.zip › SOURCE_DATA/SD_SUPPLEMENT.xlsx]

## Sheet: S_Fig1
S. Fig. 1A: d-prime (immediate) × saccade frequency (Vienna)

## Sheet: S_Fig2
S. Fig. 2: Grid-like coding control region (Donders)

## Sheet: S_Fig3
S. Fig. 3A: reversed estimation/test (Donders)

## Sheet: S_Fig4
S. Fig. 4: Entorhinal BOLD × 6-fold grid-like coding (Donders)

## Sheet: S_Fig5
S. Fig. 5A: d-prime × saccade duration (Donders)

## Sheet: S_Fig6
S. Fig. 6: Mean saccade frequency × grid-like coding

## Sheet: S_Fig7
S. Fig. 7A: Visual exploration vs d-prime

## Sheet: S_Fig8
S. Fig. 8A (Donders): saccade direction distribution

## Sheet: S_Fig9
S. Fig. 9A: Averaged mean calibration error (all participants)

## Sheet: S_Fig10
S. Fig. 10A (Donders): d-prime × hit rate

[truncated: 3 more sheets: Table1, Table2, Table3]
